# Supplementary material for: Elevated Soluble Suppressor of Tumorigenicity 2 Predict Hospital Admissions Due to Major Adverse Cardiovascular Events (MACE)
Source: J Clin Med. 2023 Apr 9;12(8):2790. doi: 10.3390/jcm12082790 (PMC10142832; doi:10.3390/jcm12082790)
Supplement: Supplementary file 1 [file jcm-12-02790-s001.zip]

Archive with 1 entries (1 files):
- jcm-2265552-supplementary.pdf
